# Supplementary material for: Host metabolites stimulate the bacterial proton motive force to enhance the activity of aminoglycoside antibiotics
Source: PLoS Pathog. 2019 Apr 29;15(4):e1007697. doi: 10.1371/journal.ppat.1007697 (PMC6508747; doi:10.1371/journal.ppat.1007697)
Supplement: S2 Table — (XLSX) [file ppat.1007697.s009.xlsx]

## Sheet: Fig.1
Panel A
Control							3-D CM
Col 2 µg/mL	Am 6 µg/mL	Tb 1 µg/mL	Tb 2 µg/mL	Gm 4 µg/mL	Gm 8 µg/mL		Col 2 µg/mL	Am 6 µg/mL	Tb 1 µg/mL	Tb 2 µg/mL	Gm 4 µg/mL	Gm 8 µg/mL
18	18	18	14	18	18		17	17	15	13	17	17
Panel B
Control							3-D CM
Col 2 µg/mL	Am 6 µg/mL	Tb 1 µg/mL	Tb 2 µg/mL	Gm 4 µg/mL	Gm 8 µg/mL		Col 2 µg/mL	Am 6 µg/mL	Tb 1 µg/mL	Tb 2 µg/mL	Gm 4 µg/mL	Gm 8 µg/mL
12	11	12	9	12	11		9	11	11	9	12	12
Panel C
Control							3-D CM
Col 2 µg/mL	Am 6 µg/mL	Tb 1 µg/mL	Tb 2 µg/mL	Gm 4 µg/mL	Gm 8 µg/mL		Col 2 µg/mL	Am 6 µg/mL	Tb 1 µg/mL	Tb 2 µg/mL	Gm 4 µg/mL	Gm 8 µg/mL
9	8	8	8	8	8		8	8	8	8	8	8
Panel D
	Time point
	0	1	2	3	4	5	24
Control	18	17	18	18	18	18	18
Control + Tb 2 µg/mL	9	9	9	9	9	9	9
Control + Tb 8 µg/mL	9	9	9	9	9	9	9
3-D CM	18	18	18	18	18	18	18
3-D CM + Tb 2 µg/mL	9	9	9	9	9	9	9
3-D CM + Tb 8 µg/mL	9	9	9	9	9	9	9

## Sheet: Fig.2
Panel A
Control	3-D CM
18	18
Panel B
Control	3-D CM
8	8

## Sheet: Fig.3
Panel A
Concentration succinate (mM)
0	0.105	0.21	0.42	0.84	1.68	3.36
6	6	6	6	6	6	6
Panel B
Concentration succinate (mM)
0	0.105	0.21	0.42	0.84	1.68	3.36
6	6	6	6	6	6	6

## Sheet: Fig.4
Panel A
Control			3-D CM
No CCCP	CCCP		No CCCP	CCCP
8	8		8	8
Panel C
Control			3-D CM
No nigericin	nigericin		No nigericin	nigericin
8	8		16	8
Panel D
Control	3-D CM	3-D CM + nigericin
18	18	15
Panel F
Control	Control nigericin	Control pH 7.7 nigericin
10	8	10

## Sheet: Fig.5
Panel A
WT
Control	3-D CM
6	6
MexXY
Control	3-D CM
8	8
MexAB
Control	3-D CM
8	8
Panel B
WT
Control	3-D CM
10	10
MexXY
Control	3-D CM
10	10
MexAB
Control	3-D CM
10	10

## Sheet: Fig.6
Panel A
Control	3-D CM	Control Tb 4	3-D CM Tb 4	Control Gm 8	3-D CM Gm 8
4	4	4	4	4	4
Panel B
Untreated control	Untreated 3-D CM	Control Tb 2 µg/mL	3-D CM Tb 2 µg/mL
6	6	6	6

## Sheet: Fig.7
Panel A
Control						3-D CM
Tb 2 µg/mL	TPB 16 µg/mL	TPB 64 µg/mL	TPB 128 µg/mL	Tb 2 µg/mL + TPB 16 µg/mL	Tb 2 µg/mL + TPB 64 µg/mL	Tb 2 µg/mL	TPB 16 µg/mL	TPB 64 µg/mL	TPB 128 µg/mL	Tb 2 µg/mL + TPB 16 µg/mL	Tb 2 µg/mL + TPB 64 µg/mL
6	6	6	6	6	6	6	6	6	6	6	6
Panel B
Col 2 µg/mL	Am 6 µg/mL	Tob 2 µg/mL	Ge 4 µg/mL
9	9	9	9

## Sheet: Fig.8
Panel A
Control	2-D CM (1 x 10^6 cells/mL)	3-D CM (1 x 10^6 cells/mL)	3-D CM (4 x 10^6 cells/mL)
8	6	6	9
Panel B
Control	2-D CM (1 x 10^6 cells/mL)	3-D CM (1 x 10^6 cells/mL)	3-D CM (4 x 10^6 cells/mL)
8	6	6	6
Panel C
Control	2-D CM (1 x 10^6 cells/mL)	3-D CM (1 x 10^6 cells/mL)	3-D CM (4 x 10^6 cells/mL)
8	6	6	6

## Sheet: Fig.9
Panel A
Tb 2 µg/mL	Tb 2 µg/mL + glutamate (10.88 mM)	Tb 2 µg/mL + succinate (1.81 mM)	Tb 2 µg/mL + glutamate (10.88 mM) + succinate (1.81 mM)
12	12	12	12
Panel B
Control	Glut + suc
16	16

## Sheet: Fig.10
Panel A
PAO1		AA2
Control	3-D CM	Control	3-D CM
6	6	6	6
Panel B
PAO1		AA2
Control	3-D CM	Control	3-D CM
6	6	6	6
Panel C
PAO1		AA2
Control	3-D CM	Control	3-D CM
6	6	6	6

[truncated: 6 more sheets: Fig. S1, Fig. S3, Fig. S4, Fig. S5, Fig. S6, Table 1]
